# Supplementary material for: CPStools: A package for analyzing chloroplast genome sequences
Source: IMetaOmics. 2024 Aug 23;1(2):e25. doi: 10.1002/imo2.25 (PMC12806284; doi:10.1002/imo2.25)
Supplement: Supplementary file 1 — Table S1: Comparison of chloroplast genome tetrad structure identification results using CPStools, Geseq, and Geneious. Table S2: Comparison of SSRs identified results from CPStools and MISA website. Table S3: Comparison of LSRs identified results from CPStools and Reputer website. [file IMO2-1-e25-s001.xlsx]

## Sheet: Table S1
Table S1 Comparison of chloroplast genome tetrad structure identification results using CPStools, Geseq, and Geneious
	CPStools				Geseq				Geneious
Species	LSC	IRb	SSC	IRa	LSC	IRb	SSC	IRa	LSC	IRb	SSC	IRa
1Gynostemma_pentaphyllum	1-86767	86768-112854	112855-131510	131511-157597	1-86767	86768-112854	112855-131510	131511-157597	1-86767	86768-112854	112855-131510	131511-157597
2Gynostemma_longipes	1-86780	86781-112867	112868-131514	131515-157601	1-86780	86781-112867	112868-131514	131515-157601	1-86780	86781-112867	112868-131514	131515-157601
3Gynostemma_burmanicum	1-86835	86836-112949	112950-131573	131574-157687	1-86835	86836-112949	112950-131573	131574-157687	1-86835	86836-112949	112950-131573	131574-157687
4Gynostemma_caulopterum	36-86811	86812-113100	113101-131683	131684-157937,1-35	1-86846	86847-113100	113101-131683	131684-157937	1-86846	86847-113100	113101-131683	131684-157937
5Gynostemma_compressum	1-86810	86811-113105	113106-131665	131666-157960	1-86810	86811-113105	113106-131665	131666-157960	1-86810	86811-113105	113106-131665	131666-157960
6Gynostemma_pentagynum	55-86556	86557-112766	112767-131635	131636-157791,1-54	1-86610	86611-112766	112767-131635	131636-157791	1-86610	86611-112766	112767-131635	131636-157791
7Gynostemma_cardiospermum	1-87578	87579-113952	113953-132668	132669-159042	1-87578	87579-113952	113953-132668	132669-159042	1-87578	87579-113952	113953-132668	132669-159042
8Gynostemma_laxiflorum	1-87047	87048-113306	113307-132014	132015-158273	1-87047	87048-113306	113307-132014	132015-158273	1-87047	87048-113306	113307-132014	132015-158273
9Gynostemma_yixingense	1-86791	86792-113033	113034-131668	131669-157910	1-86791	86792-113033	113034-131668	131669-157910	1-86791	86792-113033	113034-131668	131669-157910

## Sheet: Table S2
Table S2 Comparison of SSRs identified results from CPStools and MISA website
CPStools								MISA website
type	length	start	end	loc	loc_type			ID	SSR nr.	SSR type	SSR	size	start	end
TA	6	18	29	rpl2_2-trnH-GUG	IGS			1Gynostemma_pentaphyllum	1	p2	(TA)6	12	18	29
A	10	369	378	trnH-GUG-psbA	IGS			1Gynostemma_pentaphyllum	2	p1	(A)10	10	369	378
TA	6	4959	4970	trnk-UUU_1-rps16_2	IGS			1Gynostemma_pentaphyllum	3	p2	(TA)6	12	4959	4970
A	11	5912	5922	rps16_2-rps16_1	Intron			1Gynostemma_pentaphyllum	4	p1	(A)11	11	5912	5922
A	11	7136	7146	rps16_1-trnQ-UUG	IGS			1Gynostemma_pentaphyllum	5	p1	(A)11	11	7136	7146
A	12	8309	8320	psbK-psbI	IGS			1Gynostemma_pentaphyllum	6	p1	(A)12	12	8309	8320
TA	6	10379	10390	trnR-UCU-atpA	IGS			1Gynostemma_pentaphyllum	7	p2	(TA)6	12	10379	10390
T	12	12098	12109	atpA-atpF_2	IGS			1Gynostemma_pentaphyllum	8	p1	(T)12	12	12098	12109
T	13	12826	12838	atpF_2-atpF_1	Intron			1Gynostemma_pentaphyllum	9	p1	(T)13	13	12826	12838
A	13	12941	12953	atpF_2-atpF_1	Intron			1Gynostemma_pentaphyllum	10	p1	(A)13	13	12941	12953
T	11	19139	19149	rpoC2	Gene			1Gynostemma_pentaphyllum	11	p1	(T)11	11	19139	19149
A	11	23295	23305	rpoC1_2-rpoC1_1	Intron			1Gynostemma_pentaphyllum	12	p1	(A)11	11	23295	23305
T	10	26826	26835	rpoB	Gene			1Gynostemma_pentaphyllum	13	p1	(T)10	10	26826	26835
A	10	27911	27920	rpoB-trnC-GCA	IGS			1Gynostemma_pentaphyllum	14	p1	(A)10	10	27911	27920
T	10	28768	28777	trnC-GCA-petN	IGS			1Gynostemma_pentaphyllum	15	p1	(T)10	10	28768	28777
A	10	29901	29910	petN-psbM	IGS			1Gynostemma_pentaphyllum	16	p1	(A)10	10	29901	29910
T	10	30280	30289	petN-psbM	IGS			1Gynostemma_pentaphyllum	17	p1	(T)10	10	30280	30289
A	10	38712	38721	trnG-GCC-trnfM-CAU	IGS			1Gynostemma_pentaphyllum	18	p1	(A)10	10	38712	38721
T	10	45542	45551	ycf3_3-ycf3_2	Intron			1Gynostemma_pentaphyllum	19	p1	(T)10	10	45542	45551
A	12	47066	47077	ycf3_1-trnS-GGA	IGS			1Gynostemma_pentaphyllum	20	p1	(A)12	12	47066	47077
AT	7	49914	49927	trnL-UAA_1-trnL-UAA_2	Intron			1Gynostemma_pentaphyllum	21	p2	(AT)7	14	49914	49927
TTTA	4	51138	51153	trnF-GAA-ndhJ	IGS			1Gynostemma_pentaphyllum	22	p4	(TTTA)4	16	51138	51153
T	10	52547	52556	ndhK-ndhC	IGS			1Gynostemma_pentaphyllum	23	p1	(T)10	10	52547	52556
A	10	53627	53636	ndhC-trnV-UAC_2	IGS			1Gynostemma_pentaphyllum	24	p1	(A)10	10	53627	53636
T	10	56712	56721	atpB	Gene			1Gynostemma_pentaphyllum	25	p1	(T)10	10	56712	56721
A	13	59431	59443	rbcL-accD	IGS			1Gynostemma_pentaphyllum	26	c	(A)13ttctcttttgcgagaacccagagtatcacttcactataatacaacagaacc(T)10	74	59431	59504
T	10	59495	59504	rbcL-accD	IGS			1Gynostemma_pentaphyllum	27	p1	(T)13	13	61959	61971
T	13	61959	61971	psaI-ycf4	IGS			1Gynostemma_pentaphyllum	28	p1	(T)15	15	65962	65976
T	15	65962	65976	petA-psbJ	IGS			1Gynostemma_pentaphyllum	29	p1	(A)10	10	66649	66658
A	10	66649	66658	psbF	Gene			1Gynostemma_pentaphyllum	30	p1	(A)11	11	73164	73174
A	11	73164	73174	clpP_3-clpP_2	Intron			1Gynostemma_pentaphyllum	31	p1	(T)11	11	74026	74036
T	11	74026	74036	clpP_2-clpP_1	Intron			1Gynostemma_pentaphyllum	32	p1	(T)10	10	76584	76593
T	10	76584	76593	psbB-psbT	IGS			1Gynostemma_pentaphyllum	33	p1	(A)13	13	83606	83618
A	13	83606	83618	rpl14-rpl16_2	IGS			1Gynostemma_pentaphyllum	34	p1	(T)13	13	84896	84908
T	13	84896	84908	rpl16_2-rpl16_1	Intron			1Gynostemma_pentaphyllum	35	p4	(ATTT)4	16	90699	90714
ATTT	4	90699	90714	ycf2	Gene			1Gynostemma_pentaphyllum	36	p1	(A)10	10	113131	113140
A	10	113131	113140	ndhF	Gene			1Gynostemma_pentaphyllum	37	p1	(T)17	17	126729	126745
T	17	126729	126745	rps15-ycf1	IGS			1Gynostemma_pentaphyllum	38	p1	(T)13	13	128157	128169
T	13	128157	128169	ycf1	Gene			1Gynostemma_pentaphyllum	39	c*	(AT)5(A<T>)(T)9	21	128578	128598
AT	6	128578	128589	ycf1	Gene			1Gynostemma_pentaphyllum	40	p1	(T)12	12	129296	129307
T	10	128589	128598	ycf1	Gene			1Gynostemma_pentaphyllum	41	p1	(A)16	16	130408	130423
T	12	129296	129307	ycf1	Gene			1Gynostemma_pentaphyllum	42	p1	(A)11	11	131140	131150
A	16	130408	130423	ycf1	Gene			1Gynostemma_pentaphyllum	43	p4	(AAAT)4	16	153651	153666
A	11	131140	131150	ycf1	Gene
AAAT	4	153651	153666	ycf2	Gene
Note: SSRs (simple sequence repeats); MISA (MIcroSAtellite Identification).

## Sheet: Table S3
Table S3 Comparison of LSRs identified results from CPStools and Reputer website
CPStools							Reputer website
type	length	start	end	loc	loc_type		26087	86767	P	26087	131510	0	0
F	30	1	31	rpl2_2-trnH-GUG	IGS		44	76780	P	44	76780	0	2.26e-17
P	30	6864	6894	rps16_1-trnQ-UUG	IGS		41	101290	F	41	123365	0	1.44e-15
F	32	8550	8582	psbI-trnS-GCU	IGS		41	123365	P	41	143033	0	1.44e-15
F	32	8550	8582	trnS-GCU	Gene		47	48426	P	47	48441	-3	1.54e-13
P	30	8552	8582	psbI-trnS-GCU	IGS		35	116338	P	35	116338	-1	6.21e-10
P	30	8552	8582	trnS-GCU	Gene		37	45846	F	37	101291	-2	2.22e-09
P	30	8721	8751	trnS-GCU-trnG-UCC_1	IGS		37	45846	F	37	123366	-2	2.22e-09
F	30	9952	9982	trnG-UCC_2	Gene		37	45846	P	37	143036	-2	2.22e-09
F	30	9952	9982	trnG-UCC_2-trnR-UCU	IGS		30	8552	P	30	47189	0	6.06e-09
C	30	12100	12130	atpA-atpF_2	IGS		30	67865	P	30	67865	0	6.06e-09
P	36	13490	13526	atpF_1-atpH	IGS		36	13490	P	36	13490	-2	8.39e-09
F	30	23107	23137	rpoC1_2-rpoC1_1	Intron		32	91545	F	32	91566	-2	1.69e-06
P	30	37423	37453	psbC-trnS-UGA	IGS		32	91545	P	32	152766	-2	1.69e-06
P	30	37423	37453	trnS-UGA	Gene		32	91566	P	32	152787	-2	1.69e-06
F	30	40804	40834	psaB	Gene		32	93962	F	32	93980	-2	1.69e-06
P	30	44547	44577	psaA-ycf3_3	IGS		32	93962	P	32	150352	-2	1.69e-06
F	37	45846	45883	ycf3_2-ycf3_1	Intron		32	93980	P	32	150370	-2	1.69e-06
F	37	45846	45883	ycf3_2-ycf3_1	Intron		32	150352	F	32	150370	-2	1.69e-06
P	37	45846	45883	ycf3_2-ycf3_1	Intron		32	152766	F	32	152787	-2	1.69e-06
F	30	45858	45888	ycf3_2-ycf3_1	Intron		31	61728	F	31	61771	-2	6.34e-06
P	30	45858	45888	ycf3_2-ycf3_1	Intron		30	6864	P	30	6864	-2	2.37e-05
P	47	48426	48473	rps4-trnT-UGU	IGS		30	9952	F	30	38566	-2	2.37e-05
F	31	61728	61759	accD-psaI	IGS		30	12100	C	30	118545	-2	2.37e-05
P	30	67865	67895	psbE-petL	IGS		30	40804	F	30	43028	-2	2.37e-05
F	32	91545	91577	ycf2	Gene		30	112268	P	30	112268	-2	2.37e-05
P	32	91545	91577	ycf2	Gene		30	112268	F	30	132066	-2	2.37e-05
P	32	91566	91598	ycf2	Gene		30	132066	P	30	132066	-2	2.37e-05
F	32	93962	93994	ycf2	Gene		32	8550	F	32	37421	-3	5.07e-05
P	32	93962	93994	ycf2	Gene		30	1	F	30	9976	-3	0.000664
P	32	93980	94012	ycf2	Gene		30	8721	P	30	8757	-3	0.000664
F	41	101290	101331	rps12_2-ORF70	IGS		30	23107	F	30	84124	-3	0.000664
P	30	112268	112298	ycf1	Gene		30	37423	P	30	47189	-3	0.000664
F	30	112268	112298	ycf1	Gene		30	44547	P	30	44560	-3	0.000664
P	35	116338	116373	rpl32-trnL-UAG	IGS		30	45858	F	30	101303	-3	0.000664
P	41	123365	123406	ndhA_2-ndhA_1	Intron		30	45858	P	30	143031	-3	0.000664
P	30	132066	132096	ycf1	Gene
F	32	150352	150384	ycf2	Gene
F	32	152766	152798	ycf2	Gene
Note: LSRs (long sequence repeats).
